# Supplementary material for: Effect of the Consumption of Species from the Zingiberaceae or Berberidaceae Family on Glycemic Profile Parameters: A Systematic Review and Meta-Analysis
Source: Int J Mol Sci. 2025 Jun 10;26(12):5565. doi: 10.3390/ijms26125565 (PMC12192924; doi:10.3390/ijms26125565)
Supplement: Supplementary file 1 [file ijms-26-05565-s001.zip]

Archive with 17 entries (16 files):
- Figures Supplementary Material/
- Figures Supplementary Material/.DS_Store
- Figures Supplementary Material/Figure S8.tif
- Figures Supplementary Material/Figure S9.tif
- Figures Supplementary Material/Figure S4.tif
- Figures Supplementary Material/Figure S5.tif
- Figures Supplementary Material/Figure S7.tif
- Figures Supplementary Material/Figure S14.pdf
- Figures Supplementary Material/Figure S6.tif
- Figures Supplementary Material/Figure S2.tif
- Figures Supplementary Material/Figure S3.tif
- Figures Supplementary Material/Figure S1.tif
- Figures Supplementary Material/Figure S12.tif
- Figures Supplementary Material/Figure S13.tif
- Figures Supplementary Material/Figure S11.tif
- Figures Supplementary Material/Figure S10.tif
- PRISMA_2020_checklist IJMS.pdf
